# Supplementary material for: A Sixty-Year Research and Development of Trichosanthin, a Ribosome-Inactivating Protein
Source: Toxins (Basel). 2022 Feb 27;14(3):178. doi: 10.3390/toxins14030178 (PMC8950148; doi:10.3390/toxins14030178)
Supplement: Supplementary file 1 [file toxins-14-00178-s001.zip]

Archive with 1 entries (1 files):
- toxins-1612531-supplementary.pdf
